# Supplementary material for: Establishment and validation of an aging-related risk signature associated with prognosis and tumor immune microenvironment in breast cancer
Source: Eur J Med Res. 2022 Dec 29;27:317. doi: 10.1186/s40001-022-00924-4 (PMC9798726; doi:10.1186/s40001-022-00924-4)
Supplement: Supplementary file 2 — Additional file 2: Figure S2. The relationship between key genes in the risk model and immune microenvironment. A Different types of SCNA of the key genes contributed to various enrichment in immune cells. B Correlation analyses between the expression level of the key genes and the immune cells. C Lollipop plots showing the correlation between immune cells and the expression of the key genes. D The expression of the key genes between normal and tumor tissue in various cancers. E The expression of the key genes between normal and tumor tissue in breast cancer in TCGA cohort. F The expression of the key genes between normal and tumor tissue in breast cancer in GEO cohort. G The protein expression of the key genes between normal and tumor tissue in breast cancer in HPA database. H The waterfall of the mutation landscape of the risk genes. I The summary plot showing the types of the gene mutation. [file 40001_2022_924_MOESM2_ESM.zip]

Archive with 9 entries (9 files):
- Supplementary Figure 2A.jpg
- Supplementary Figure 2B.jpg
- Supplementary Figure 2C.jpg
- Supplementary Figure 2D.jpg
- Supplementary Figure 2E.jpg
- Supplementary Figure 2F.jpg
- Supplementary Figure 2G.jpg
- Supplementary Figure 2H.jpg
- Supplementary Figure 2I.jpg
